# Supplementary material for: Approaching the holistic transcriptome—convolution and deconvolution in transcriptomics
Source: Brief Bioinform. 2025 Aug 3;26(4):bbaf388. doi: 10.1093/bib/bbaf388 (PMC12318476; doi:10.1093/bib/bbaf388)
Supplement: Supplementary_Tables_bbaf388 [file supplementary_tables_bbaf388.xlsx]

## Sheet: Supplementary_Table_1
Supplementary Table 1: Characterization of Selected Deconvolution Tools: Methods, Features, and Use Cases.
Summary of 41 representative computational methods for cell-type deconvolution, with a focus on their underlying approach (strategy), key algorithms, supported input data formats, reference or signature usage, main outputs (e.g. cell-type proportions, cell-type-specific gene expression), number of cell types they were shown to resolve, and tested application. Details on their reported datasets ca…
List of Abbreviations
aLTS: Adaptive least trimmed squares; ATAC-seq: Assay for transposase-accessible chromatin using sequencing; CLT: Central limit theorem; CPE: Cancer profile estimation; DE: Differential expression; DNN: Deep neural network; DQR: Deep quantile regression; DPD: Dihydropyridine dehydrogenase; FDR: False discovery rate; FPKM: Fragments per kilobase of transcript per million mapped reads; GEP: Gene ex…
Tool	Type	Strategy	Algorithm	Data Format of Input	Reference/Signature	Output	No. of Cell Types	Use Case(s)	Citation	Cited by (18.06.2025)	Cited in (Systematic) Reviews	Cited (Others)
ABIS	Regression-based	Normalization approach based on mRNA abundance	Robust linear regression	TPM-normalized RNA-seq / normalized microarray data	Signature matrices with limited set of genes for 11 predefined cell types (microarray) or 17 predefined cell types (scRNA)	Cell type proportions	Variable, 29	Peripheral blood mononuclear cells (PBMC)	Monaco et al., 2019	459	35	424
AutoGeneS	Regression-based	Automatically selects an optimal gene set for cell type deconvolution	Iterative selection and optimization of gene sets; linear Nu-SVR NNLS	TPM-normalized RNA-seq	scRNA-seq or bulk-sorted RNA-seq data	Cell type proportions, and selected marker genes	Variable, 17	PBMCs, polyposis ethmoid sinus, pancreas	Aliee and Theis, 2021	45	5	40
BayesPrism	Probability-based	Infers the posterior distribution of cell type proportions and gene expression	Bayesian inference for likelihood maximization with iterative Gibbs sampling (multinomial)	RNA-seq	scRNA-seq data	Cell type proportions, and cell type-specific gene expression profiles	Variable, 10	Glioblastoma, head and neck squamous carcinoma, skin cutaneous melanoma	Chu et al., 2022	177	24	153
BEDwARS	Probability-based	Simultaneously infers the cell type proportions and “true signatures”; maintaining similarity between reference and inferred true signatures	Bayesian inference with Metropolis Hastings sampling	RPKM-normalized RNA-seq	scRNA-seq data	Cell type proportions, and type-specific gene expression profiles	Variable, 6	DPD deficiency in induced pluripotent stem cells and cerebral organoids, pancreas, brain	Ghaffari et al., 2023	1	0	1
Bisque	Regression-based	Employs gene-specific transformations of bulk expression for estimating cell proportions	NNLS	Normalized RNA-seq	scRNA-seq or snRNA-seq data	Cell type proportions	Variable, 11	Adipose tissue, brain	Jew et al., 2020	203	16	187
BisqueMarker	Regression-based	Uses weighted marker-gene covariance for sample-level scoring and estimating abundances	Weighted principal-component analysis (wPCA)	Normalized RNA-seq	None required; marker gene list can be provided	Relative cell type abundances across samples, and signature genes identified by weighted PCA	Variable, 11	Adipose tissue, brain	Jew et al., 2020	203	16	187
BLADE	Probability-based	Uses a log-normal probability model to account for gene expression variability within cell types	Bayesian collapsed variational inference (log-normal)	RNA-seq	scRNA-seq data	Cell type proportions, type-specific gene expression profiles	Variable, 20	PBMCs, pancreas	Andrade Barbosa et al., 2021	9	2	7
Bseq-SC	Regression-based	Extracts high-variance, cell type-unique genes from single-cell data for deconvolution with CIBERSORT	CIBERSORT + csSAM	TPM-normalized RNA-seq	scRNA-seq data	Cell type proportions, type-specific gene expression profiles, differential expression analysis results	Variable, 6	Pancreas	Baron et al., 2016	708	114	594
CDSeq	Probability-based	Extends LDA by incorporating gene length and RNA production variability across cell types; uses Gibbs sampling to iteratively assign reads to cell types	Latent Dirichlet Allocation (LDA)	Non-normalized or preprocessed RNA-seq	None required; GEPs from cell lines may be used	Cell type proportions, and type-specific gene expression profiles	Variable, 22	PBMCs	Kang et al., 2019	34	8	26
CIBERSORT	Regression-based	Adaptively selecting marker genes from signature	Linear Nu-support vector regression	RNA-seq / microarray normalized to zero mean and unit variance	Signature matrix for 22 predefined cell types with limited set of genes; may also be supplied by user	Cell type proportions	Variable, 22	PBMCs, diffuse large B-cell lymphoma, follicular lymphoma, tissue mix: whole blood, breast	Newman et al., 2015	7423	267	7156
CIBERSORTx	Regression-based	Extension of CIBERSORT that allows for in silico purification of cell type-specific transcriptomes (single-cell deconvolution)	Linear Nu-support vector regression	Normalized RNA-seq, cross-platform normalization possible	Signature matrix for 22 predefined cell types with limited set of genes; informed also by scRNA-seq, may also be supplied by user	Cell type proportions, type-specific gene expression profiles, and differential expression analysis results	Variable, 10	PBMCs (healthy & non-small cell lung cancer), melanoma, head and neck squamous cell carcinoma, pancreas	Newman et al., 2019	2185	90	2095
csSAM	Regression-based	Calculates relative frequency of each cell type, then uses these frequencies and bulk expression data to estimate gene expression values for each cell type	Least squares	Microarray data, normalized using methods such as RMA (robust multichip average)	None required	Type-specific gene expression profiles, including FDR and p-values	Variable, 5	Kidney whole blood, tissue mix: brain, liver, lung	Shen-Orr et al., 2010	278	52	226
DebCAM	Probability-based	Convex-geometry approach: bulk-data points form a scatter simplex whose vertices are cell-type marker clusters; recovering the simplex yields markers, subtype count, proportions, and signatures; uses Minimum Description Length (MDL) criterion	Convex Analysis of Mixtures (CAM); simplex search; NNLS for proportions/signatures	normalized RNA-seq / microarray	None required; marker gene list can be provided	Cell type proportions and cell type-specific gene expression profiles	Variable, 6	Cell line mix: immune, cancer	Chen et al., 2020	13	2	11
Deblender	Regression-based	Two-stage pipeline: fast meta-marker linear solve yields rough proportions, then constrained NMF (row-masked) refines both proportions and signatures and particle swarm optimization (PSO) in some cases; uses Minimum Description Length (MDL) criterion	weighted least-squares; constrained NMF; optional unified particle-swarm optimisation	Normalized RNA-seq / microarray	None required; marker gene list can be provided	Cell type proportions and cell type-specific gene expression profiles	Variable, 5	23 TCGA cancer types, follicular lymphoma, immune cell line mix, tissue mix: brain, liver, lung	Dimitrakopoulou et al., 2018	7	1	6
DECODER	Regression-based	Uses the top third quartile of data to select the 5,000 most variable genes; employs NNLS projection and multiple NMF runs	NMF; regularized linear regression	RNA-seq / microarray / ATAC-seq	None required	Cell type/compartment weights per sample, type-specific gene weights and marker genes	Variable, 8	Pancreatic adenocarcinoma, pancreatic ductal adenocarcinoma	Peng et al., 2019	26	4	22
Deconf	Regression-based	Constrained, reference-free NMF that alternates between estimating cell type signatures and concentrations under non-negativity + sum-to-one constraints	Alternating non-negative least squares (ANLS)	Quantile-normalized microarray, can be log-transformed	None required	Cell type proportions and cell type-specific gene expression profiles	Variable, 2	PBMCs (Tuberculosis)	Repsilber et al., 2010	63	11	52
DeMix	Probability-based	Estimates cancer proportions and cancer-specific gene expression without prior information	Linear mixture model with maximum likelihood estimation and Nelder-Mead optimization (log2-normal)	RNA-seq / microarray	None required; can be supplied by the user	cancer/normal proportions, type-specific gene expression profiles, and differential expression analysis results & uncertainty metric for cancer	2	Tissue mix: brain, liver, heart	Ahn et al., 2013	52	9	43
DeMixT	Probability-based	Three-component deconvolution algorithm using ICM for maximizing the likelihood of proportions and expression estimates; combines GSCM to stabilize deconvolution when components have similar expression profiles	Iterated conditional modes (ICM) and gene-set-based component merging (GSCM) (log2-normal)	RNA-seq / microarray	None required; can be supplied by the user	cancer/immune/stromal-specific tissue proportions, type-specific gene expression profiles, and differential expression analysis results	3	Head and neck squamous cell carcinoma, prostate cancer, tissue mix: brain, liver, lung	Wang et al., 2018	45	11	34
DSA	Regression-based	Uses marker genes to estimate cell type frequencies, then applies linear deconvolution to reconstruct cell type-specific gene expression profiles from bulk data without prior knowledge of cell type proportions	Linear regression	TPM- / FPKM-normalized RNA-seq / normalized microarray	Marker genes obtained from publicly available databases (TIGER); no predefined reference signatures needed	Cell type proportions and cell type-specific gene expression profiles	Variable, 6	Tissue mix: brain, liver, lung	Zhong et al., 2013	118	14	104
DWLS	Regression-based	Applies internal weighting and selects marker genes based on differential expression across cell types	Dampened weighted least squares regression	TPM- / FPKM-normalized RNA-seq	scRNA-seq data	Cell type proportions	Variable, 52	PBMC, tissue mix: kidney, lung, liver, small intestine	Tsoucas et al., 2019	110	22	88
EPIC	Regression-based	Models bulk expression data as a linear combination of cancer, immune, and stromal cells; applies renormalization based on mRNA content	Least squares	TPM-normalized RNA-seq / microarray	Based on RNA-seq profiles of both circulating immune cells and cancer-infiltrating cells; built using various datasets; validated through external data sources	Cell type proportions	Variable, 8	PBMCs, whole blood lymph nodes, melanoma, colorectal cancer	Racle et al., 2017	296	11	285
ESTIMATE	Regression-based	Calculates the stromal and immune scores and combines for final ESTIMATE score to predict cancer purity	ssGSEA	TPM- / FPKM-normalized RNA-seq / normalized microarray	Predefined stromal and immune cell gene signatures	Stromal and immune scores; additional ESTIMATE scores represent the inferred cancer purity	2	10 TCGA cancer types	Yoshihara et al., 2013	5518	99	5419
FARDEEP	Regression-based	Uses aLTS to remove outliers and reduce noise from bulk expression data prior to deconvolution	Non-negative least squares regression combined with adaptive least trimmed squares (aLTS)	RNA-seq / microarray	Signature matrices from existing tools: 22 predefined cell types for microarray (CIBERSORT), 11 predefined cell types for RNA-seq (quanTIseq)	Absolute and relative immune cell proportions; detected outliers and refined immune subset scores	Variable, 22	PBMCs, immune cell mix, follicular lymphoma, lung squamous cell carcinoma, lymph nodes, melanoma, ovarian cancer, whole blood	Hao et al., 2019	53	8	45
GLDADec	Probability-based / Language processing	Treats cell types similar to topics in text and constrains the estimation of cell type proportions with prior information about marker genes	Latent Dirichlet Allocation (LDA)	RNA-seq	None required; instead, domain knowledge and highly variable genes across samples	Cell type proportions	Variable, 8	PBMCs	Azuma et al., 2024	1	0	1
ISOpure	Probability-based	Estimates RNA proportions of cancer cells and removes contamination by normal tissue; refines cancer expression profiles by modeling each cancer as a mixture of cancer and normal expression profiles, regularized by the reference cancer profile	Maximum a posteriori (MAP) estimation (multinomial)	Normalized RNA-seq / microarray, not log-transformed	(Multiple) healthy tissue gene expression profiles	Purified cancer-specific gene expression profiles, estimates of cancer purity & reconstituted normal expression profile for each cancer sample	2	Non-small cell lung adenocarcinoma, prostate cancer	Quon et al., 2013	56	11	45
ISOpureR	Probability-based	Estimates the average cancer profile and the proportion of cancer cells in each sample, and refines the cancer profile for each patient by accounting for individual variations	Cancer profile estimation (CPE), patient profile estimation (PPE) (multinomial)	Normalized / processed RNA-seq, but not log-transformed	Healthy tissue gene expression profiles	Cell type proportions; intermediate results such as average cancer profile and weights	2	Non-small cell lung adenocarcinoma, prostate cancer	Anghel et al., 2015	26	4	22
LinSeed	Probability-based	Geometry-based: exploits mutual linearity of marker genes so bulk data form a simplex whose vertices reveal cell types and proportions	Singular Value Decomposition (SVD); simplex search; NNLS for proportions/signatures	Normalized RNA-seq / microarray	None required	Cell type proportions and cell type-specific gene expression profiles	Variable, 5	Brain cell line mix, head and neck squamous cell carcinoma, immune cell line mix, Whole Blood (Kidney, Heart failure), tissue mix: brain, liver, lung	Zaitsev et al., 2019	51	9	42
MCPcounter	Regression-based	Calculates a single-sample score for each cell population by averaging the population-specific expression of marker genes; marker genes selected for their specificity and lack of expression in other cell types	Linear regression	TPM- / FPKM-normalized RNA-seq / normalized microarray	Predefined gene signatures for 8 immune and 2 stromal cell lines	Cell type-specific abundance scores for each sample; measures of accuracy and reproducibility	10	21 TCGA cancer types	Becht et al., 2016	1818	95	1723
MuSiC	Regression-based	Leverages scRNA-seq data across multiple subjects and prioritizes marker genes that exhibit cross-subject and cross-cell consistency	Weighted non-negative least squares regression (W-NNLS)	Read count-normalized RNA-seq, TPM-normalization not supported	Multi-subject scRNA-seq	Cell type proportions, and type-specific gene expression profiles; cross-subject variance estimates	Variable, 5	Pancreas, kidney	Wang et al., 2019	425	63	362
MuSiC2	Regression-based	Extends MuSiC, designed for data with different clinical conditions compared to the reference by iteratively removing genes with cell type-specific DE between healthy and diseased states	Weighted non-negative least squares regression (W-NNLS)	Normalized RNA-seq	Multi-subject scRNA-seq with different conditions	Cell type proportions, and cell type-specific gene expression profiles	Variable, 11	Pancreas, retina	Fan et al., 2022	21	4	17
NNICE	Neural network-based	Using quantile regression and artificial neural networks (ANNs); optimized with custom loss functions	Deep quantile regression (DQR)	Normalized RNA-seq	scRNA-seq data for training	Averaged cell type proportions for several quantiles aggregated to final output; confidence intervals and uncertainty ranges	Variable, 14	PBMCs	Jin et al., 2024	0	0	0
quanTIseq	Regression-based	Constrained least squares regression approach to estimate cell type proportions, correcting for differences in mRNA content across cell types; incorporates a spillover compensation technique to account for cross-cell type dependencies and adjusts for cancer purity to improve estimates	Constrained least squares regression	TPM-normalized RNA-seq / quantile-normalized microarray	Signature matrix of 153 genes derived from RNA-seq data of 10 immune cell types	Absolute cell type fractions, estimated proportions of uncharacterized cells, performance metrics like Pearson's correlation and RMSE	10	PBMCs, 19 TCGA cancer types	Finotello et al., 2019	817	30	787
RNA-Sieve	Probability-based	Uses Central Limit Theorem (CLT)-derived likelihoods and an alternating optimization scheme; expressively models noise in reference and bulk data	Maximum likelihood estimation	Normalized RNA-seq	scRNA-seq data	Cell type proportions, confidence intervals, and uncertainty; likelihood-based performance metrics	Variable, 11	PBMCs, pancreas, cell line mix: breast cancer, fibroblasts	Erdmann-Pham et al., 2021	17	4	13
RODEO	Regression-based	Uses Huber M-estimator to minimize the impact of outliers; performs iterative linear modeling, excluding negative coefficients for cell types until all cell types have non-negative contributions	Robust linear regression	TPM- / FPKM-normalized RNA-seq / normalized microarray	Cell type proportion matrix, and bulk expression matrix (RNA-seq or microarray)	Cell type-specific gene expression profiles	Variable, 6	Immune cell lines, whole blood, tissue mix: brain, liver, lung	Jaakkola and Elo, 2021	11	1	10
Scaden	Neural network-based	Simulates bulk RNA-seq data derived from scRNA-seq data without the need for signature matrices; training process involves an ensemble of three DNN models + multiple dropout rates	Deep neural network (DNN)	RNA-seq data log-transformed and scaled internally	scRNA-seq data for training	Averaged cell type proportions from 3 DNN models	Variable, 6	PBMCs, brain, pancreas	Menden et al., 2020	88	22	66
SCDC	Regression-based	W-NNLS for each scRNA-seq dataset separately, followed by an ensemble step for weight optimization using least absolute deviation (LAD) regression or grid search	Weighted non-negative least squares regression (W-NNLS)	Normalized RNA-seq	scRNA-seq data	Cell type proportions & ensemble weights for each scRNA-seq reference; performance metrics, including Pearson correlation and mean absolute deviation (MAD)	Variable, 6	Pancreas, mammary gland, cell line mix: breast cancer, fibroblasts	Dong et al., 2021	120	16	104
scEM	Regression-based	Four different clustering methods (SIMLR, SinNLRR, SSRE, NMFLRR) are applied to create similarity matrices, then the entropy-weighted coefficient method is applied to generate consensus matrix	Two-step ensemble; Louvain algorithm	Log-transformed scRNA-seq	None required	Cell type proportions, predicted cell clusters, consensus similarity matrix, and selected marker genes	Variable, 49	PBMCs, bone marrow, brain, liver, pancreas, retina, embryonic cells, tissue mixes	Cai et al., 2024	0	0	0
TAPE	Neural network-based	Encoder predicts cell type proportions, and the decoder reconstructs bulk gene expression profiles based on those proportions; adaptive training scheme iteratively optimizes the decoder and encoder	Deep autoencoder architecture	RNA-seq data log-transformed and scaled internally	scRNA-seq data for training	Cell type proportions and cell type-specific gene expression profiles	Variable, 9	PBMCs (COVID-19), brain (Alzheimer’s disease), pancreas	Chen et al., 2022	23	7	16
TIMER	Regression-based	Estimates cancer purity, applies ComBat (Johnson & Rabinovic, 2007), selects informative genes that are highly expressed by immune cells but are negatively correlated with cancer purity	Constrained least squares regression (multivariate normal)	TPM-normalized RNA-seq	Predefined immune signature gene sets derived from external reference datasets of verified, purified immune cell types	Cell type proportions, cancer purity, clinical associations between immune infiltration and patient outcomes; interactive visualizations of immune infiltration levels	Variable, 6	Immune cell lines, 23 TCGA cancer types	Li et al., 2016	3544	58	3486
TOAST	Regression-based	Iteratively co-optimises feature selection and reference-free deconvolution so the marker list becomes increasingly cell-type-specific	NMF/NNLS with marker re-selection	Normalized RNA-seq / microarray	None required: mixing proportions or marker gene list can be provided	Cell type proportions	Variable, 6	Immune cell line mix, tissue mix: brain, liver, lung	Li and Wu et al., 2019	46	6	40
xCell	Regression-based	Calculate enrichment scores for each cell type using signatures; correct score using spillover compensation for closely related cell types; transforms the raw ssGSEA scores linearly to reflect relative abundance	ssGSEA	TPM- / FPKM-normalized RNA-seq / normalized microarray	Collection of gene signatures derived from six different datasets (bulk RNA-seq and microarray)	Relative enrichment scores for each cell type, along with spillover-adjusted scores	Variable, 64	PBMCs, 37 TCGA cancer types	Aran et al., 2017	2452	95	2357

## Sheet: Supplementary_Table_2
Supplementary Table 2: Datasets Utilized for Deconvolution Tool Evaluation and Application.
A list of publicly accessible (or non-accessioned in some cases) datasets used by the deconvolution methods found in Table 1. Each row specifies the dataset, the organism and tissue of origin, and which data types are included—microarray, bulk RNA-seq, single-cell RNA-seq, and/or known cell-type abundance. The last column lists all tools that reported using each dataset. TCGA is listed only once …
List of Abbreviations
BRCA: Breast cancer; DLBCL: Diffuse large B-cell lymphoma; EMZL: Extranodal marginal zone lymphoma; FL: Follicular lymphoma; GBM: Glioblastoma; HNSCC: Head and neck squamous cell carcinoma; HPCA: Human Primary Cell Atlas; LUAD: Lung adenocarcinoma; MESO: Mesothelioma; NA: Not available; NSCLC: Non-small cell lung cancer; OV: Ovarian cancer; PBMC: Peripheral blood mononuclear cells; PDAC: Pancreat…
Dataset	Accession	Organism	Tissue	Contains Microarray	Contains Bulk RNA-seq	Contains scRNA-seq	Contains Abundance	Tools
The Cancer Genome Atlas	https://www.cancer.gov/ccg/research/genome-sequencing/tcga	Human	GBM, HNSCC, SKCM, MESO, SARC, OV, ...	✓	✓	-	-	BayesPrism, BLADE, CIBERSORT, CIBERSORTx, Deblender, DECODER, DeMixT, EPIC, FARDEEP, GLDADec, LinSeed, MCPcounter, quanTIseq, TIMER
Shen-Orr 2010a	GSE19830	Rattus norvegicus	Mixed tissue (liver, lung, brain)	✓	-	-	✓	CDSeq, csSAM, Deblender, DeMix, DeMixT, DSA, LinSeed, RODEO, TOAST
Newman 2015a	GSE65133	Human	PBMCs (influenza)	✓	-	-	✓	ABIS, CIBERSORT, CIBERSORTx, GLDADec, quanTIseq, Scaden, TAPE
Monaco 2019	GSE107011	Human	PBMCs	✓	✓	-	✓	ABIS, AutoGeneS, GLDADec, RNA-Sieve, Scaden, TAPE
Haralambieva 2015	SDY67	Human	PBMCs (swine influenza)	-	-	✓	-	ABIS, GLDADec, NNICE, Scaden, TAPE
Segerstolpe 2016	E-MTAB-5060 / E-MTAB-5061	Human	Pancreatic islets	-	✓	✓	✓	AutoGeneS, BEDwARS, MuSiC, MuSiC2, SCDC
Baron 2016	GSE84133	Human, Mus musculus	Pancreatic islets	-	-	✓	-	AutoGeneS, BEDwARS, Scaden, SCDC, TAPE
10xGenomics	https://www.10xgenomics.com/datasets?query=&page=1&configure%5BhitsPerPage%5D=50&configure%5BmaxValuesPerFacet%5D=1000	Human	PBMCs	-	-	✓	-	BLADE, NNICE, Scaden, scEM, TAPE
Fadista 2014	GSE50244	Human	Pancreatic islets	-	✓	-	-	Bseq-SC, MuSiC, MuSiC2, RNA-Sieve, SCDC
Xin 2016	GSE81608	Human	Pancreatic islets	-	-	✓	-	MuSiC, MuSiC2, RNA-Sieve, Scaden, SCDC
Darmanis 2015	GSE67835	Human	Temporal lobe	-	-	✓	-	BayesPrism, Scaden, scEM, TAPE
Newman 2015b	GSE65135	Human	FL lymph node biopsy, EMZL PBMCs	✓	-	-	✓	CIBERSORT, CIBERSORTx, Deblender, FARDEEP
Shen-Orr 2010b	GSE20300	Human	Kidney whole blood	✓	-	-	✓	csSAM, FARDEEP, LinSeed, quanTIseq
Linsley 2014	GSE60424	Human	PBMCs	-	✓	-	✓	EPIC, quanTIseq, GLDADec, RODEO
Enge 2017	GSE81547	Human	Pancreatic tissue	-	-	✓	✓	AutoGeneS, BEDwARS, scEM
Puram 2017	GSE103322	Human	HNSCC	-	-	✓	-	BayesPrism, CIBERSORTx, LinSeed
Finotello 2019	GSE107572	Human	Immune cell mixtures	-	✓	-	✓	BLADE, GLDADec, quanTIseq
Abbas 2008	GSE11058	Human	Immune cell line mixtures	✓	-	-	✓	Deblender, LinSeed, TOAST
Hoek 2015	GSE64655	Human	PBMCs (influenza)	-	✓	-	✓	EPIC, FARDEEP, quanTIseq
Newman 2015c	GSE65134	Human	FL PBMCs	✓	-	-	✓	CIBERSORT, CIBERSORTx
Kuhn 2011	GSE19380	Rattus norvegicus	Brain cell mixtures	✓	-	-	-	CIBERSORT, Deblender
Tothill 2008	GSE9899	Human	OV	✓	-	-	-	CIBERSORT, ESTIMATE
Ose 2009	GSE10650	Human	Colon carcinoma cell line HCT116	✓	-	-	-	CIBERSORT, FARDEEP
Tirosh 2016	GSE72056	Human	Melanoma	-	-	✓	-	CIBERSORTx, EPIC
Newman 2019	GSE127471	Human	NSCLC PBMCs	-	-	✓	-	CIBERSORTx, RNA-Sieve
Becht 2016	GSE64385	Human	PBMCs, neutrophils	✓	-	-	✓	DEBCam, MCPcounter
Racle 2017	GSE93722	Human	Melanoma lymph node	-	✓	-	✓	EPIC, FARDEEP
Heiskanen 2015	GSE68465	Human	LUAD	✓	-	-	-	ISOpure, CIBERSORT
Wang 2010	GSE17951	Human	Prostate	✓	-	-	-	ISOpure, ISOpureR
Wallace 2008	GSE6956	Human	Prostate	✓	-	-	-	ISOpure, ISOpureR
Beer 2002	NA	Human	LUAD	✓	-	-	-	ISOpure, ISOpureR
Bhattacharjee 2001	NA	Human	LUAD	✓	-	-	-	ISOpure, ISOpureR
Barbarulo 2016	GSE81433	Mus musculus	Thymic epithelial cells	✓	-	-	✓	MuSiC, MuSiC2
Dong 2021	GSE136148	Human	BRCA, dermal fibroblasts	-	✓	✓	✓	RNA-Sieve, SCDC
Tasic 2016	GSE71585	Mus musculus	Brain	-	-	✓	-	Scaden, scEM
Chen 2017	GSE87544	Mus musculus	Brain	-	-	✓	-	Scaden, TAPE
Vaccine Response 2011	SDY404 (for GSE9654)	Human	PBMCs (influenza)	-	-	-	✓	ABIS
Maire 2009	GSE9654	Human	Osteosarcoma	✓	-	-	-	ABIS
Narang 2018	GSE107990	Human	PBMCs (influenza)	✓	-	-	-	ABIS
Chu 2016	GSE75748	Human	Pluripotent stem cells	-	✓	✓	-	AutoGeneS
Reusch 2021	NA	Human	PBMCs	-	-	✓	-	AutoGeneS
Ordovas-Montanes 2018	Ordovas-Montanes et al., 2018 S11	Human	Ethmoid sinus	-	✓	✓	✓	AutoGeneS
IVY GAP	https://glioblastoma.alleninstitute.org/	Human	GBM	-	✓	-	-	BayesPrism
Yuan 2018	GSE103224	Human	High-grade gliomas	-	-	✓	-	BayesPrism
Jerby-Arnon 2018	GSE115978	Human	SKCM	-	-	✓	-	BayesPrism
Neftel 2019	GSE131928	Human	GBM	-	-	✓	-	BayesPrism
Ding 2020	GSE132044	Human, Mus musculus	PBMCs, brain	-	✓	✓	-	BayesPrism
Izar 2020	GSE146026	Human	OV	-	-	✓	-	BayesPrism
Zhang 2016	GSE73721	Human	Brain	-	✓	-	-	BEDwARS
Sutton 2022	NA	Human	Brain	-	-	✓	-	BEDwARS
Zhang 2014	E-Mail	Mus musculus	Brain	-	✓	-	-	BEDwARS
CIDR 2017	https://github.com/VCCRI/CIDR-comparisons/tree/master/Brain/Data	Human	Brain	-	-	✓	-	BEDwARS
Hodge 2019	https://portal.brain-map.org/atlases-and-data/rnaseq/human-mtg-smart-seq	Human	Brain	-	-	✓	-	BEDwARS
ROSMAP	Syn16780177	Human	Brain	-	-	✓	✓	Bisque
ROSMAP b	syn3388564	Human	Brain	-	✓	-	-	Bisque
Peng 2019	CRP000653	Human	Pancreas	-	-	✓	-	BLADE
Kang 2019	GSE123604	Human	Mixed tissue (Namalwa, Hs343T, hTERT-HME1, MCF7)	-	✓	-	-	CDSeq
Brodtkorb 2014	GSE53820	Human	FL	✓	-	-	-	CIBERSORT
Su 2007	GSE7670	Human	Normal lung	✓	-	-	-	CIBERSORT
Bild 2006	GSE3149	Human	OV	✓	-	-	-	CIBERSORT
Kuner 2009	GSE10245	Human	LUAD	✓	-	-	-	CIBERSORT
Abbas 2009	GSE11103	Human	PBMCs (SLE)	✓	-	-	-	CIBERSORT
Landi 2008	GSE10072	Human	Normal lung	✓	-	-	-	CIBERSORT
Hamoudi 2010	GSE18736	Human	FL	✓	-	-	-	CIBERSORT
Okayama 2012	GSE31210	Human	LUAD	✓	-	-	-	CIBERSORT
Bild 2006	GSE3141	Human	LUAD	✓	-	-	-	CIBERSORT
Oricchio 2014	GSE37088	Human	FL	✓	-	-	-	CIBERSORT
Hou 2010	GSE19188	Human	LUAD	✓	-	-	-	CIBERSORT
Mok 2009	GSE18521	Human	OV	✓	-	-	-	CIBERSORT
Denkert 2009	GSE14764	Human	OV	✓	-	-	-	CIBERSORT
Leich 2009	GSE16131	Human	FL	✓	-	-	-	CIBERSORT
Burington 2011	GSE18377	Human	DLBCL cancer	✓	-	-	-	CIBERSORT
Gong 2011	GSE29832	Human	Whole blood, breast tissue, cell mixtures	✓	-	-	-	CIBERSORT
Amé-Thomas 2015	GSE66384	Human	FL	✓	-	-	✓	CIBERSORTx
Green 2015	GSE56311	Human	FL	✓	-	-	✓	CIBERSORTx
Nathanson 2016	https://github.com/hammerlab/melanoma-reanalysis	Human	Melanoma	-	✓	-	-	CIBERSORTx
Gentles 2020	GSE111907	Human	NSCLC	-	✓	-	✓	CIBERSORTx
Jourdan 2009	E-MEXP-2360	Human	Activated B cells	✓	-	-	-	CIBERSORTx
Kiaii 2013	GSE27928	Human	FL	✓	-	-	✓	CIBERSORTx
Newman 2019b	GSE127462	Human	FL	✓	-	-	-	CIBERSORTx
Moffitt 2015	GSE71729	Human	PDAC	✓	-	-	-	DECODER
PanCuRx	EGAS00001002543	Human	PDAC	-	✓	-	-	DECODER
Stratford 2010	GSE21501	Human	PDAC	✓	-	-	-	DECODER
Global Health Project	Grant No. 37772	Human	PBMCs (Tuberculosis)	✓	✓	-	✓	Deconf
MAQC 2006	GSE5350	Human, Rattus norvegicus	Tissue mixtures	✓	-	-	-	DeMix
Tyekucheva 2017	GSE97284	Human	Prostate epithelium/stroma	✓	-	-	-	DeMixT
Steidl 2010	GSE17920	Human	Hodgkin lymphoma	✓	-	-	-	DSA
Ojalvo 2009	GSE18404	Mus musculus	Macrophages	✓	-	-	-	DSA
Abbas 2009	GSE11057	Human	PBMCs	✓	-	-	✓	DSA
Yan 2017	GSE92377	Mus musculus	Lgr5+ intestinal stem cells	-	✓	-	✓	DWLS
Yan 2017	GSE92865	Mus musculus	Lgr5-eGFP+ intestinal stem cells	-	-	✓	-	DWLS
Tsoucas 2019	GSE124419	Mus musculus	Liver, small intestine, lung, and kidney	-	✓	-	-	DWLS
Pabst 2016	GSE51984	Human	PBMCs	-	✓	-	✓	EPIC
Marisa 2013	GSE39582	Human	Colon cancer	✓	-	-	-	EPIC
Casey 2009	GSE10797	Human	Breast epithelium/stroma	✓	-	-	-	ESTIMATE
Yeganeh 2017	GSE29156	Human	OV	✓	-	-	-	ESTIMATE
Edlund 2012	GSE33363	Human	NSCLC	✓	-	-	-	ESTIMATE
Hook 2012	GSE34211	Human	27 cancer cell lines	✓	-	-	-	ESTIMATE
Nishida 2012	GSE35602	Human	Colon cancer	✓	-	-	-	ESTIMATE
Mok 2009b	GSE18520	Human	OV	✓	-	-	-	ESTIMATE
Ma 2009	GSE14548	Human	Breast cancer	✓	-	-	-	ESTIMATE
Sartor 2010	GSE17708	Human	LUAD	✓	-	-	-	ESTIMATE
Redman 2004	GSE1110	Arabidopsis thaliana	Immune cell line mixtures	✓	-	-	-	FARDEEP
LaBreche 2011	GSE27563	Mus musculus	Peripheral Blood cells	✓	-	-	-	LinSeed
Casey 2016	GSE77343	Human	Whole Blood (Chronic heart failure)	✓	-	-	-	LinSeed
Georgiadou 2019	E-MTAB-6413	Human	Immune cell line (Malaria)	-	✓	✓	-	LinSeed
Roth 2007	GSE7307	Human	Non-diseased tissues	✓	-	-	-	MCPcounter
Becht 2016	GSE86370	Human	Microenvironment	✓	-	-	-	MCPcounter
Craciun 2016	GSE65267	Mus musculus	Kidney	-	✓	-	-	MuSiC
Lee 2015	GSE56743	Rattus norvegicus	Kidney tubule	-	✓	-	-	MuSiC
Arvaniti 2016	GSE79443	Mus musculus	Kidney	-	✓	-	-	MuSiC
Beckerman 2017	GSE81492	Mus musculus	Kidney	-	✓	-	-	MuSiC
Park 2018	GSE107585	Mus musculus	Kidney	-	-	✓	-	MuSiC
Riaz 2017	GSE91061	Human	NSCLC, melanoma	-	✓	-	-	quanTIseq
Ranzani 2015	E-MTAB-2319	Human	Immune cells	-	✓	-	-	quanTIseq
Beyer 2012	GSE36952	Human	Macrophages	-	✓	-	-	quanTIseq
Newman 2019c	GSE127813	Human	Whole blood	-	✓	-	✓	RNA-Sieve
Tabula Muris	GSE132042	Mus musculus	13 different organs	-	✓	✓	-	RNA-Sieve
Xie 2020	GSE137540	Human	Neutrophils	-	-	✓	-	RNA-Sieve
Takeshita 2019	GSE118829	Human	T cells (rheumatoid)	-	✓	-	✓	RODEO
Schelker 2017	https://figshare.com/s/711d3fb2bd3288c8483a	Human	Ascites	-	✓	✓	✓	Scaden
Lake 2018	GSE97930	Human	Brain	-	-	✓	-	Scaden
Romanov 2017	GSE74672	Mus musculus	Brain	-	-	✓	-	Scaden
Campbell 2017	GSE93374	Mus musculus	Brain	-	-	✓	-	Scaden
Bach 2017	GSE106273	Mus musculus	Breast epithelium	-	-	✓	-	SCDC
Li 2016	GSE73727	Human	Pancreatic islets	-	-	✓	-	scEM
Freeman 2013	GSE51372	Mus musculus	Pancreatic cancer	-	-	✓	-	scEM
Treutlein 2014	GSE52583	Mus musculus	Lung epithelial cells	-	✓	✓	✓	scEM
Camp 2015	GSE75140	Human	Brain	-	-	✓	-	scEM
Usoskin 2015	GSE59739	Mus musculus	Brain	-	-	✓	-	scEM
Zeisel 2015	GSE60361	Mus musculus	Brain	-	-	✓	-	scEM
Kumar 2014	GSE60749	Mus musculus	Pluripotent stem cells	-	-	✓	-	scEM
Schlitzer 2015	GSE60783	Mus musculus	Bone marrow	✓	-	✓	✓	scEM
Macosko 2015	GSE63473	Mus musculus	Retina	-	-	✓	-	scEM
Wang 2016	GSE83139	Human	Pancreas	-	-	✓	-	scEM
Lake 2016	phs000833.v3.p1	Human	Brain	-	-	✓	-	scEM
Liu 2015	SRP041736	Human	Brain	-	-	✓	-	scEM
Deng 2014	GSE45719	Mus musculus	Fibroblasts, cell lines	-	-	✓	-	scEM
Ramsköld 2012	GSE38495	Human, Mus musculus	Brain, individual cancer cells	-	-	✓	-	scEM
MacParland 2018	GSE115469	Human	Liver	-	-	✓	-	scEM
Buettner 2014	E-MTAB-2805	Mus musculus	Embryonic stem cells, T cells	-	-	✓	-	scEM
Goolam 2016	E-MTAB-3321	Mus musculus	Embryo	-	-	✓	-	scEM
Yan 2013	GSE36552	Human	Individual embryonic cells	-	-	✓	-	scEM
Zheng 2017	SRP073767	Human	PBMCs	-	-	✓	-	scEM
Li 2017	GSE81861	Human	Colorectal cancer	-	-	✓	-	scEM
Tabula Muris	https://tabula-muris.sf.czbiohub.org	Mus musculus	Limb muscle, marrow, lung	-	-	✓	-	TAPE
ROSMAP	syn3219045	Human, Mus musculus	Brain	-	✓	-	✓	TAPE
Bradley 2018	GSE115449	Human	PBMCs (normal, HIV bnAb)	-	-	✓	-	TAPE
Rosenberg 2018	GSE119117	Human	PBMCs (hepatitis C)	-	-	✓	-	TAPE
Zheng 2020	GSE157859	Human	PBMCs (COVID-19)	-	✓	-	-	TAPE
Müller 2021	GSE159717	Human	Pancreatic islets	-	✓	-	-	TAPE
Mabbott 2013	GSE49910	Human	HPCA 41 cell types	✓	-	-	-	xCell
ImmunoAging 2010	SDY420	Human	PBMCs	✓	-	-	✓	xCell
TCGA TARGET	https://toil.xenahubs.net	Human	37 cancer types	-	✓	-	-	xCell
Lizio 2015	FANTOM5	Human	Organs, cell lines	-	✓	-	-	xCell
Luo 2020	ENCODE	Human	Organs, cell lines	-	✓	-	-	xCell
Blueprint data portal	NA	Human	PBMCs	-	✓	-	-	xCell
Cancer Cell Line Encyclopedia	NA	Human	Cancer cell lines	-	✓	-	-	xCell
Abbas 2005	GSE22886	Human	PBMCs, bone marrow	✓	-	-	-	xCell
Novershtern 2011	GSE24759	Human	Umbilical cord/peripheral blood	✓	-	-	✓	xCell
Vaccination Infection 2016	SDY311	Human	PBMCs (influenza)	✓	-	-	✓	xCell

## Sheet: Supplementary_Table_3
Supplementary Table 3: Comparative Benchmarks on a Range of Cell-Type Deconvolution Tools.
Compilation of six benchmarking studies comparing or integrating multiple cell-type deconvolution tools. Each row corresponds to a specific benchmark, followed by a list of tools that were evaluated, or implemented in that study.
Benchmark	Tools assessed / implemented
Cobos 2020	OLS, NNLS, EPIC, FARDEEP, RLR, CIBERSORT, Ridge, Lasso, Elastic, DCQ, DeconRNASeq, dtangle, DSA, ssKL, ssFrobenius, deconvSeq, MuSiC, DWLS, Bisque, SCDC
Dietrich 2024	AutoGeneS, BayesPrism, Bseq-SC, Bisque, CDseq, CIBERSORTx, CPM, DWLS, MOMF, MuSiC, Scaden, SCDC
Hu 2024	LinSeed, CAMTHC, MuSiC, RPC, wRLM, CIBERSORT, NNLS, debCAM, TOAST, gsva, BayesPrism, (RefMatrixGen: CIBERSORTx, AutoGeneS, limma, scran)
Jin 2021	DSA, MMAD, CAMmarker, CIBERSORT, CIBERSORTx, EPIC, TIMER, DeconRNASeq, MuSiC, LinSeed, CAMfree
Sturm 2019	CIBERSORT, EPIC, MCP-counter, quanTIseq, TIMER, xCell
Pournara 2024	AutoGeneS, BisqueRNA, Bseqsc, CDSeq, CIBERSORT, CPM, DCQ, debCAM_marker, Deconf, DeconRNQSeq, DSA, dtangle, DWLS, EpiDISH, EPIC, elasticNET, FARDEEP, lasso, MOMF, MuSiC, NNLS, OLS, proportionsinAdmixture, RLR, ridge, SCDC, ssFrobenius, ssKL, TIMER, CIBERSORTx, BayesPrism

## Sheet: Supplementary_Table_4
Supplementary Table 4: Details on Bulk and Single-Cell Reference Datasets Used in Deconvolution Benchmarks.
A list of bulk and single-cell gene expression datasets used by various benchmarking studies of deconvolution methods (listed in Table 3). Each row contains information on its source organism, tissue of origin, and whether the dataset contains microarray data, bulk RNA-seq data, single-cell RNA-seq (scRNA-seq) data, or validated cell-type abundance information. The “Note” column includes addition…
List of Abbreviations
BRCA: Breast cancer; CRC: Colorectal cancer; GDC: Genomic Data Commons; GTEx: Genotype-Tissue Expression project; HNSCC: Head and neck squamous cell carcinoma; LUAD: Lung adenocarcinoma; MB: Medulloblastoma; NA: Not available; OV: Ovarian cancer; PBMC: Peripheral blood mononuclear cell; scRNA-seq: Single-cell RNA sequencing; SKCM: Skin cutaneous melanoma; TCGA: The Cancer Genome Atlas; Treg: Regu…
Benchmark	Dataset	Accession	Organism	Tissue	Contains Microarray	Contains Bulk RNA-seq	Contains scRNA-seq	Contains Abundance	Notes
Cobos 2020	10xGenomics	Fresh 68k PBMCs Donor A	Human	PBMCs	-	-	✓	-	Randomly downsampled to 10k
Cobos 2020	Baron 2016	GSE84133	Human	Pancreatic islets	-	-	✓	-
Sturm 2019	Beyer 2012	GSE36952	Human	Macrophages	-	✓	-	-	Used as reference data
Jin 2021	Choi 2019	GSE115736	Human	Immune cells	-	✓	-	✓
Sturm 2019	De Simone 2016	E-MTAB-2319	Human	Tregs	-	✓	-	-	Used as reference data
Sturm 2019	De Simone 2016	E-MTAB-2320	Human	Tregs	-	✓	-	-	Used as reference data
Sturm 2019	De Simone 2016	E-MTAB-2321	Human	Tregs	-	✓	-	-	Used as reference data
Sturm 2019	De Simone 2016	E-MTAB-2322	Human	Tregs	-	✓	-	-	Used as reference data
Sturm 2019	De Simone 2016	E-MTAB-2323	Human	Tregs	-	✓	-	-	Used as reference data
Cobos 2020	Enge 2017	GSE81547	Human	Pancreatic tissue	-	-	✓	✓
Dietrich 2024	Finotello 2019	GSE107572	Human	PBMCs	-	✓	-	✓
Pournara 2024	Finotello 2019	GSE107572	Human	PBMCs	-	✓	-	✓
Pournara 2024	GTEx	v8	Human	Stomach	-	✓	-	✓	Histology slides used
Pournara 2024	GTEx	v7	Human	Lung	-	-	✓	-	Used as reference data
Dietrich 2024	Hao 2021	GSE164378	Human	PBMCs	-	-	✓	✓	10% used as reference data
Dietrich 2024	Hoek 2015	GSE64655	Human	PBMCs	-	✓	-	✓
Jin 2021	Hoek 2015	GSE64655	Human	PBMCs	-	✓	-	✓
Sturm 2019	Hoek 2015	GSE64655	Human	PBMCs	-	✓	-	✓
Pournara 2024	Holloway 2020	E-MTAB-9372	Human	Lung	-	✓	-	-
Cobos 2020	Human Cell Landscape	https://figshare.com/articles/dataset/HCL_DGE_Data/7235471	Human	Kidney	-	-	✓	-	Used samples: Adult 2, Adult 4
Pournara 2024	Human Cell Landscape	CELLxGENE portal	Human	Stomach	-	-	✓	-	Used as reference data
Hu 2024	Izar 2020	https://www.weizmann.ac.il/sites/3CA/ovarian	Human	OV	-	-	✓	✓
Hu 2024	Jerby-Arnon 2018	GSE115978	Human	SKCM	-	-	✓	✓
Pournara 2024	K. Chen 2014	E-GEOD-52564	Mus musculus	Brain	-	✓	-	-
Hu 2024	Kim 2020	https://www.weizmann.ac.il/sites/3CA/lung	Human	LUAD	-	-	✓	✓
Dietrich 2024	Lambrechts	https://luca.icbi.at/	Human	Lung cancer	-	-	✓	✓	From LuCA V. 2022.10.20
Hu 2024	Lee 2020	https://www.weizmann.ac.il/sites/3CA/colorectal	Human	CRC	-	-	✓	✓
Jin 2021	Linsley 2014	GSE60424	Human	PBMCs	-	✓	-	✓
Sturm 2019	Linsley 2014	GSE60424	Human	PBMCs	-	✓	-	✓	Used as reference data
Dietrich 2024	Maynard	https://luca.icbi.at/	Human	Lung cancer	-	-	✓	✓	From LuCA V. 2022.10.20
Jin 2021	Pabst 2016	GSE51984	Human	PBMCs	-	✓	-	✓
Hu 2024	Puram 2017	GSE103322	Human	HNSCC	-	-	✓	✓
Hu 2024	Qian 2020	https://www.weizmann.ac.il/sites/3CA/breast	Human	BRCA	-	-	✓	✓
Sturm 2019	Racle 2017	GSE93722	Human	Melanoma	-	✓	-	✓
Hu 2024	Riemondy 2022	GSE155446	Human	MB	-	-	✓	✓
Sturm 2019	Schelker 2017	https://figshare.com/s/711d3fb2bd3288c8483a	Human	Ascites	-	✓	✓	✓
Cobos 2020	Segerstolpe 2016	E-MTAB-5061	Human	Pancreatic islets	-	-	✓	✓
Jin 2021	Simoni 2018	GSE113590	Human	CD8 T cells	-	✓	-	✓
Dietrich 2024	Tabula Muris	https://tabula-muris.sf.czbiohub.org	Mus musculus	Spleen	-	-	✓	-	Used as reference data
Pournara 2024	Tabula Muris	E-ENAD-15	Mus musculus	Brain	-	-	✓	-	Used as reference data
Hu 2024	TCGA	https://www.cancer.gov/ccg/research/genome-sequencing/tcga	Human	SKCM	-	✓	-	-
Hu 2024	TCGA	https://www.cancer.gov/ccg/research/genome-sequencing/tcga	Human	HNSCC	-	✓	-	-
Hu 2024	Tirosh 2016	GSE72056	Human	SKCM	-	-	✓	✓
Dietrich 2024	Vanderbilt	NA	Human	Lung cancer	-	✓	-	✓
Jin 2021	Wagner 2019	GSE118490	Human	Colorectal cancer	-	✓	-	✓
Pournara 2024	Wilk 2020	GSE150728	Human	PBMCs	-	-	✓	-
Dietrich 2024	Wu 2021	GSE176078	Human	Breast cancer	-	-	✓	✓
Dietrich 2024	Xu 2017	E-MTAB-9271	Mus musculus	PBMCs	-	✓	-	✓
Dietrich 2024	Z. Chen 2018	E-MTAB-6458	Mus musculus	PBMCs	-	✓	-	✓

## Sheet: Supplementary_Table_5
Supplementary Table 5: Search results for matched datasets (single-cell and bulk RNA-seq) at GEO.
Filtered results from a search for matched bulk and single-cell RNA-seq datasets from the same biospecimen in GEO (as of February 6, 2025). The search query used the following terms: ("single-cell transcriptomics" OR "scRNA-seq" OR "single-cell RNA sequencing") AND ("bulk RNA sequencing" OR "RNA-seq") AND ("matched" OR "paired" OR "same donor") AND "Homo sapiens". Results were sorted by sample nu…
List of Abbreviations
AML: Acute myeloid leukemia; DC: Dendritic cell; DbGaP: Database of Genotypes and Phenotypes; EGA: European Genome-Phenome Archive; FACS: Fluorescence-activated cell sorting; NA: Not available; PBMC: Peripheral blood mononuclear cell; PMID: PubMed ID; scRNA-Seq: Single-cell RNA sequencing; sn: Single-nucleotide; T2D: Type 2 diabetes
Study Accession	Study (PMID)	scRNA-Seq (Sample Size / Total Number of Cells)	Bulk RNA-Seq (Sample Size)	No. of Matched Samples Within Dataset	Library Prep Single-Cell	Restrictions	Raw FASTQ Available in SRA?	Broader Tissue-Context	Tissue	Notes
GSE94820	28428369, 30405621	NA (2384)	21	NA	scRNA-seq; bulk RNA-seq	Yes, bulk data deposited in dbGaP	Bulk data access restricted (dbGaP; but not found)	Blood	PBMCs	Focus on specific PBMCs such as DCs or monocytes only
GSE86473	27864352	8 (638)	24	8	scRNA-seq; bulk RNA-seq	No	Yes	Pancreas	Pancreatic islets; non-diabetic and T2D	Single-cells from 5 non-diabetic and 3 T2D donors
GSE213647, GSE232237	38331894	12 (88000)	632	NA	scRNA-seq; bulk RNA-seq	No	Yes	Cancer	Thyroid cancer	Single-cells from 12 donors; unclear whether matched single-cell and bulk data
GSE75688	28474673	13 (549)	14	13	scRNA-seq; bulk RNA-seq	No	Yes	Cancer	Primary breast cancer	Single-cells from 11 donors
GSE87239	27989770	3 (288)	14	0	scRNA-seq; bulk RNA-seq	No	Yes	Isolated or cultured cells	Embryonic stem cells, in vitro	Different passages/differentiation stages; samples processed independently
GSE83534	27322744	1 (96)	19	NA	scRNA-seq; bulk RNA-seq	Yes, deposited in dbGaP	Restricted	Cancer	Acute myeloid leukemia	Unclear whether samples are matched
GSE195832	35262677	8 (NA)	6	6	scRNA-seq; bulk RNA-seq	No	Yes	Cancer	Head and neck squamous cell carcinoma	Matched for three donors
GSE179640	35864314	31 (122000)	24	8	scRNA-seq; bulk RNA-seq	No	Yes	Uterus	Uterus	Endometriosis
GSE185993	36890137	58 (42398)	64	NA	scRNA-seq; bulk RNA-seq	No	Yes	Cancer	Xenograft AML in mice	Mice (>30 donors) and human (5-6 donors); dataset setup hard to reconstruct
GSE134707	31835035	6 (NA)	6	NA	scRNA-seq; bulk RNA-seq	Yes, human data deposited in EGA	No	Brain	FACS-sorted microglia	Human and 9 other species; maximum 6 human subjects included; samples likely matched
GSE168951	NA	4 (1509)	23	NA	scRNA-seq; bulk RNA-seq	Yes	Only for bulk, not for single-cell data	Isolated or cultured cells	Myeloma single-cell clones from two cell lines	6 cell clones in total, studied in a time series
GSE217517	37864274	10 (55670)	24	8	scRNA-seq; bulk RNA-seq	Yes, deposited in dbGaP	No	Cancer	Ovarian cancer	8 donors; 3 different bulk techniques for 8 individuals each
GSE226762	37007745	1 (NA)	10	1	scRNA-seq; bulk RNA-seq	No	Yes	Cancer	Pancreatic ductal adenocarcinoma	5 donors with 1 malignant and 1 benign sample each; 1 matched sample only
GSE209552	https://doi.org/10.1101/2022.09.07.506982 (bioRxiv)	17 (15110)	7	4	snRNA-seq; bulk RNA-seq	No	Yes	Brain	Brain tissue after injury	4 donors with matched sn and bulk RNA-seq, more donors without matched bulk or single-nuclei sample
GSE182381	36914823	2 (40494)	4	1	snRNA-seq; bulk RNA-seq	No	Yes	Placenta	Placenta	5 placentas, one contributed to both bulk and scRNA-seq; bulk RNA-seq on FACS-sorted cell populations
GSE148448	38323623	9 (NA)	8	NA	scRNA-seq; bulk RNA-seq	No	Yes	Isolated or cultured cells	Cell lines in vitro, transposon experiment	No clear whether samples are matched
GSE160675	33321047	12 (28041)	20	NA	scRNA-seq; bulk RNA-seq	No	Yes	Isolated or cultured cells	In vitro primary human large and small airway epithelial cells	Matched nature of samples not defined
GSE185858	35568077	11 (58412)	18	0	scRNA-seq; bulk RNA-seq	No	Yes	Skin	PBMCs in palmoplantar pustolosis	Unclear whether samples are matched, likely not; bulk on skin tissue, scRNA-seq on PBMCs from skin
GSE240002	37711198	10 (74519)	16	NA	scRNA-seq; bulk RNA-seq	No	Yes	Cancer	Lung cancer
GSE223971	32111252, 36129800, 36099881, 33837006 (for scRNA-seq)	30 (100667)	14	14	scRNA-seq; bulk RNA-seq	No	Yes	Cancer	PBMCs in bladder cancer	scRNA-seq data from 30 tissue samples (20 patients) prepared in earlier study; 14 tissues were sequenced later with bulk RNA-seq
GSE214376	NA	6 (NA)	14	NA	scRNA-seq; bulk RNA-seq	No	Yes	Brain	Frontal cortex in prion disease context	Unclear whether samples are matched
GSE158926	33317858	6 (19766)	12	5	scRNA-seq; bulk RNA-seq	No	Yes	Cancer	Granuloma annulare	Live single cells for scRNA-seq were FACS-purified
GSE286234	NA	0 (spatial transcriptomics)	10	10	bulk RNA-seq	No	Yes	Cancer	Head and neck squamous cell carcinoma	Proximal tissue sections of tissue used for spatial transcriptomics profiling in earlier study
GSE217924	NA	1 (NA)	10	1	scRNA-seq; bulk RNA-seq	No	Yes	Isolated or cultured cells	Four cell lines: HL60, K562, SUDHL4, THP1	10 bulk samples: one for each cell line only; 6 for specific mixtures of all four; scRNA-seq for mixture of all four cell lines
GSE190772	35440136, 35764274	4 (NA)	3	2	scRNA-seq; bulk RNA-seq	No	Yes	Cancer	Breast cancer bone metastasis	Unclear whether samples are matched
GSE210396	NA	8 (56822)	8	3	scRNA-seq; bulk RNA-seq	No	Yes	Blood	PBMCs, T cell depleted, DC enriched	Unclear whether samples are matched
GSE120446	30518681	20 (76645)	8	8	scRNA-seq; bulk RNA-seq	No	Yes	Bone marrow	Bone marrow aspirates, gradient-purified	Cryopreserved cells from 20 donors analyzed by scRNA-seq and flow cytometry; 8 donors additionally analyzed by mass cytometry and bulk RNA-seq
GSE249209	NA	3 (NA)	4	NA	scRNA-seq; bulk RNA-seq	No	Yes	Cancer	Hematopoietic stem and progenitor cells in cancer patients	Unclear whether samples are matched; no published study associated yet
GSE194324	35273577	2 (NA)	6	NA	scRNA-seq; bulk RNA-seq	No	Yes	Fibrosis	Orbital fibroblasts	Unclear whether samples are matched
GSE199453, GSE116256	35618837	40 (38410)	4	4	scRNA-seq; bulk RNA-seq	No	Yes	Bone marrow	Bone marrow aspirates in AML	4 patient bone marrow aspirate samples at diagnosis, previously analyzed by scRNA-seq (GSE116256), were sequenced by bulk RNA-seq to create matched samples
GSE268035	39084219	2 (NA)	111	0	scRNA-seq; bulk RNA-seq	Yes, desposited in EGA	No	Cancer	AML	Independent donor cultures for scRNA-seq
